# Supplementary material for: Meiosis I progression in spermatogenesis requires a type of testis-specific 20S core proteasome
Source: Nat Commun. 2019 Jul 29;10:3387. doi: 10.1038/s41467-019-11346-y (PMC6662770; doi:10.1038/s41467-019-11346-y)
Supplement: Supplementary file 4 — Supplementary Data 1 [file 41467_2019_11346_MOESM4_ESM.xlsx]

## Sheet: Sheet1
Protein name	Manufacture (catalogue number)	Origin	Applications(working dilution)	Website Link*
RAD51	Abcam (ab176458)	Rabbit	IF (1: 200); WB (1: 500);	http://www.abcam.com/rad51-antibody-chip-grade-ab176458.html
RPA1	Abcam (ab87272)	Rabbit	IF (1: 100); WB (1: 1000)	http://www.abcam.com/rpa70-antibody-ab87272.html
SYCP3	homemade	Rat	IF (1:500); WB (1: 1000)	Immunogen: Full length of mouse SYCP3
PSMA8	homemade	Mouse	WB (1:500)	Immunogen: Full length of mouse PSMA8
PSMA8	Proteintech (14022-1-AP)	Rabbit	IF (1:200); IHC (1:100); WB (1: 1000)	http://www.ptglab.com/Products/PSMA8-Antibody-14022-1-AP.htm
γH2AX	Cell Signaling (9718S)	Rabbit	IF (1: 400)	https://www.cellsignal.com/products/primary-antibodies/phospho-histone-h2a-x-ser139-20e3-rabbit-mab/9718?N=4294956287&Ntt=h2a.x&fromPage=plp
Proteasomal α subunits	Merck (ST1049)	Mouse	IF (1: 50); WB (1: 500)	http://www.merckmillipore.com/SE/en/product/Anti-20S-Proteasome-1-2-3-5-6-amp-7-Subunits-Mouse-mAb-MCP231,EMD_BIO-ST1049?ReferrerURL=https%3A%2F%2Fwww.google.se%2F
PSMA7	Abcam (ab133502)	Mouse	IF (1: 100); WB (1: 500)	http://www.abcam.com/psma7-antibody-epr5836-ab133502.html
SYCP1	Abcam (ab15087)	Rabbit	WB (1:500); IF (1:200)	https://www.citeab.com/antibodies/771942-ab15087-anti-scp1-antibody
β-actin	sc-58673	Mouse	WB (1: 3000)	https://www.scbt.com/scbt/sv/product/actin-antibody-2q1055?requestFrom=search
MVH	Abcam (ab13840)	Rabbit	IF (1: 200); WB (1: 1000)	http://www.abcam.com/ddx4--mvh-antibody-ab13840.html
RPA2	Cell Signaling (2208T)	Rat	WB (1: 500)	https://www.cellsignal.com/products/primary-antibodies/rpa32-rpa2-4e4-rat-mab/2208
pHH3	Cell Signaling (9701S)	Rabbit	IF (1: 200)	https://www.cellsignal.com/products/primary-antibodies/phospho-histone-h3-ser10-antibody/9701
Cleaved caspase 3	Cell Signaling (9664S)	Rabbit	IF (1: 200)	https://www.cellsignal.com/products/primary-antibodies/cleaved-caspase-3-asp175-5a1e-rabbit-mab/9664
GFP	ThermoFisher (A-11122)	Rabbit	IF (1: 500); WB (1: 1000)	https://www.thermofisher.com/antibody/product/GFP-Tag-Antibody-Polyclonal/A-11122
SYCP1	Abcam (ab15087)	Rabbit	IF (1:200); WB (1:500)	https://www.citeab.com/antibodies/771942-ab15087-anti-scp1-antibody
MLH1	BD (551092)	Mouse	IF (1: 200)	http://www.bdbiosciences.com/us/applications/research/apoptosis/purified-antibodies/purified-mouse-anti-mlh-1-with-control/p/551092
pT161-CDK1	Abcam (Ab194874)	Rabbit	IF (1: 200); WB (1: 500)	http://www.abcam.com/cdk1-phospho-t161-antibody-ab194874.html
pY15-CDK1	Cell Signaling (4539S)	Rabbit	WB (1: 500)	https://www.cellsignal.com/products/primary-antibodies/phospho-cdc2-tyr15-10a11-rabbit-mab/4539?site-search-type=Products&N=4294956287&Ntt=cdk1&fromPage=plp
Cyclin B1	Cell Signaling (12231S)	Rabbit	WB (1: 500)	https://www.cellsignal.com/products/primary-antibodies/cyclin-b1-d5c10-xp-rabbit-mab/12231?site-search-type=Products&N=4294956287&Ntt=cyclin+b1&fromPage=plp
SPATA22	Proteintech (16989-1-AP)	Rabbit	IF (1: 100); WB (1: 1000)	https://www.ptglab.com/products/SPATA22-Antibody-16989-1-AP.htm
EMI2	Proteintech (55176-1-AP)	Rabbit	WB (1: 1000)	http://www.ptglab.com/Products/FBXO43-Antibody-55176-1-AP.htm#datasheet
TEX11	R&D systems (AF5627)	Goat	IF (1: 100); WB (1: 500)	https://www.rndsystems.com/cn/products/mouse-zip4h-tex11-antibody_af5627
MZIP2	homemade	Rabbit	WB (1:500);	Immunogen: aa474-635 of mouse SHOC1/MZIP2; Immunized by Core facilities, Zhejiang University School of Medicine.
CFP1	Abcam (ab198977)	Rabbit	WB (1:1000);	https://www.abcam.com/cgbp-antibody-epr19199-ab198977-references.html#top-600
Ubiquitin	Cell Signaling (3936S)	Mouse	WB (1: 500); IF (1: 50)	https://www.cellsignal.com/products/primary-antibodies/ubiquitin-p4d1-mouse-mab/3936
